# Supplementary material for: Clinical Relevance of Novel Polymorphisms in the Dihydropyrimidine Dehydrogenase (DPYD) Gene in Patients with Severe Fluoropyrimidine Toxicity: A Spanish Case-Control Study
Source: Pharmaceutics. 2021 Nov 29;13(12):2036. doi: 10.3390/pharmaceutics13122036 (PMC8707980; doi:10.3390/pharmaceutics13122036)
Supplement: Supplementary file 1 [file pharmaceutics-13-02036-s001.zip]

Archive with 1 entries (1 files):
- pharmaceutics-1462836-supplementary.pdf
